# Supplementary material for: Research to Move Toward Evidence-Based Recommendations for Lead Service Line Disclosure Policies in Home Buying and Home Renting Scenarios
Source: Int J Environ Res Public Health. 2019 Mar 18;16(6):963. doi: 10.3390/ijerph16060963 (PMC6466339; doi:10.3390/ijerph16060963)
Supplement: Supplementary file 1 [file ijerph-16-00963-s001.zip]

Archive with 10 entries (10 files):
- Supplementary files/.DS_Store
- Supplementary files/Inspector_Buyer dataset syntax.sps
- Supplementary files/Inspector_Buyer Stimuli and Quesionnaire.pdf
- Supplementary files/Inspector_Buyer Study with Seller_Buyer Conditions Added dataset.sav
- Supplementary files/Landlord_Renter dataset syntax.sps
- Supplementary files/Landlord_Renter dataset.sav
- Supplementary files/Landlord_Renter Stimuli and Quesionnaire.pdf
- Supplementary files/Seller_Buyer dataset syntax.sps
- Supplementary files/Seller_Buyer dataset.sav
- Supplementary files/Seller_Buyer Stimuli and Quesionnaire.pdf
